# Supplementary material for: Frequent gain- and loss-of-function mutations of the BjMYB113 gene accounted for leaf color variation in Brassica juncea
Source: BMC Plant Biol. 2021 Jun 29;21:301. doi: 10.1186/s12870-021-03084-5 (PMC8240407; doi:10.1186/s12870-021-03084-5)
Supplement: Supplementary file 5 — Additional file 5: Table S1. Different types of anthocyanin and their concentrations in purple and green cultivars with three biological replications. [file 12870_2021_3084_MOESM5_ESM.xlsx]

## Sheet: Sheet1
	Different types of anthocyanin and their concentrations in purple and green cultivars with three biological replications.
	Compounds	p1102-1 (ng/g FW)	p1102-2 (ng/g FW)	p1102-3 (ng/g FW)	gre101-1 (ng/g FW)	gre101-2 (ng/g FW)	gre101-3 (ng/g FW)	p-value
	Delphinidin 3,5-O-diglucoside	1744.22	1319.68	1586.45	935	421.13	996.34	0.01
	Delphinidin 3-O-galactoside	N/A	N/A	N/A	1427.57	186.3	1541.56	/
	Delphinidin 3-O-glucoside	24755.7	18867.4	22687.8	29074	8732.33	24322.8	0.78
	Delphinidin 3-O-(6''-O-malonyl)-beta-D-glucoside	37.52	27.11	58.5	N/A	N/A	N/A	/
	Cyanidin 3,5-O-diglucoside	7886.42	7715.73	7123.08	9732.69	11270.9	9631.23	0.03
	Cyanidin 3-O-galactoside	5822.96	7507.99	3229.14	9616.78	12463.1	14059.9	0.1
	Cyanidin 3-O-rutinoside	23.59	6.77	4.02	3.89	6.47	22.65	0.97
	Cyanidin 3-O-(6''-O-malonyl)-beta-D-glucoside	787.33	522.01	643.63	N/A	N/A	N/A	/
	Petunidin 3,5-diglucoside	97.52	69.5	42.48	32.84	8.6	57.58	0.29
	Petunidin 3-O-galactoside	743.03	2795.06	424.18	4067.35	375.29	6804.32	0.45
	Petunidin 3-O-glucoside	51121.3	47886.6	43145.2	59252.6	36954.5	61576.4	0.61
	Petunidin 3-O-(6''-O-malonyl)-beta-D-glucoside	527.52	288.32	292.66	807.17	133.97	2222.53	0.39
	Pelargonidin 3-O-glucoside	6.47	14.04	5.81	N/A	N/A	N/A	/
	Peonidin 3,5-O-diglucoside	72.37	36.79	66.58	N/A	N/A	N/A	/
	Peonidin 3-O-glucoside	45.54	44.87	38.82	N/A	N/A	N/A	/
	Peonidin 3-O-rutinoside	123.55	61.32	20.69	30.36	57.85	146.27	0.89
	Malvidin 3-O-rutinoside	93.15	52.32	17.48	14.43	41.33	78.34	0.83
	Quercetin 3-O-glucoside	9482.2	12164.2	8568.76	7622.17	4170.99	11326.2	0.53
