# Supplementary material for: Frequent gain- and loss-of-function mutations of the BjMYB113 gene accounted for leaf color variation in Brassica juncea
Source: BMC Plant Biol. 2021 Jun 29;21:301. doi: 10.1186/s12870-021-03084-5 (PMC8240407; doi:10.1186/s12870-021-03084-5)
Supplement: Supplementary file 6 — Additional file 6: Table S2. The Chi-square (χ2) of two purple/green segregating populations. [file 12870_2021_3084_MOESM6_ESM.xlsx]

## Sheet: Sheet1
	The Chi-square (χ2) of two color segregating populations.
	Cross parents	Phenotype of F1	Population types	Nomber of purple progenies	Nomber of green progenies	Segregating ratio	χ2
	pl102×rt104	Purple	F2	102	35	3 : 1	0.0219
	pl102×gre101	Purple	F2	84	26	3 : 1	0.1091
