# Supplementary material for: Frequent gain- and loss-of-function mutations of the BjMYB113 gene accounted for leaf color variation in Brassica juncea
Source: BMC Plant Biol. 2021 Jun 29;21:301. doi: 10.1186/s12870-021-03084-5 (PMC8240407; doi:10.1186/s12870-021-03084-5)
Supplement: Supplementary file 7 — Additional file 7: Table S3. The primers used in this research. [file 12870_2021_3084_MOESM7_ESM.xlsx]

## Sheet: Sheet1
Table S3. The primers used in this resaerch
Name	Primers (Forward)	Primers (Reverse)	Positions	Restrict enzyme for CAPS	Purpose of primers
AGH241	TTGTGATTTCTGGTCCCACG	GAAGGTTTCGGCACATCTGG	J15:50467941	BsuRI	Mapping for MPL
AGH198	TTCTCGCCTTCATAAGCTTCTA	GACGATGAGTTCATCAACGAAG	J15:53425989	MboII	Mapping for MPL
AGH251	CTTCAGCAGCTCGGAGGAT	GGATAAGCCTGACTGATAGC	J15:54774765	Bsh1236I	Mapping for MPL
AGH252	GGAGCCAAGGAAGAAGTCGA	ACAAGTGAGGGGAGCTTTGA	J15:56918417	HpaII	Mapping for MPL
AGH260	GCCCAGCAGATAACCTTGTA	ATAGTAACGGATGGAGCGCT	J15:53354202	Alw26I	Mapping for MPL
AGH263	AACTACACTCATGGCTGCAC	GGCACTCTAATGGTCAGGGA	J15:53522753	Eco31I	Mapping for MPL
AGH660	TCTCAACAATTTCCCCTTGG	GCCGTCGGAGATAAATTCCT	J15:49466584	HinfI	Mapping for MPL
AGH662	CATCAACTTTCCATTCACCAAA	CGTTGAAGGTCGGCTTTTAG	J15:53043904	BseDI	Mapping for MPL
AGH663	AGCGGTTCAAAAGAAAGCAA	GGGCGAGTATCACTTCTGGA	J15:53242294	SatI	Mapping for MPL
AGH664	CAACCACGAACAGCAACAAC	AAGACAAACAGAGAGGGAAGTGA	J15:53690302	AluI	Mapping for MPL
AGH666	AACGCAAACTTCCCTTCCTT	TCACTGGACCGGAGATAACC	J15:54659444	SmoI	Mapping for MPL
AGH668	CCCAAATCAAAAACCGTTGA	TGCAGGTGACAGCCATAAAA	J15:58818648	TasI	Mapping for MPL
AGH228	CAGAGCAACACAACCAAGACGTGAA	TCTCCTCCAAGTGTCGTAGATCGATG	J04: 22129170	/	qRT-PCR for BjPAL
AGH229	GCCGTTCCTTAGAGGCTACTTG	CCTTGTTGATTTCTCCCTTCTGTT	J11: 13432604	/	qRT-PCR for BjC4H
AGH230	GCGCATGTGCGACAAGTCGAC	CCTGTCGAGCGTCGAGAGAAGGA	J12: 65213545	/	qRT-PCR for BjCHS
AGH231	TCAAGTTGATTCCGTTACTTTTCCA	ATGACGGTGAAGATCACAAACTTTC	J09: 44350634	/	qRT-PCR for BjCHI
AGH232	GTCATCTTCAGGGAGAGTCTGTTCA	TCGCTGTACTCCTCCGTCACTT	J09: 41513081	/	qRT-PCR for BjF3H
AGH233	TTCCGTACCTTCAGGCGGTTATCAA	CTTTGGGGATATGATAGCCGTTGATC	J10: 17378991	/	qRT-PCR for BjF3’H
AGH234	GCTCTCTCCTATCACTCGTAACGA	GTCGCATCGTGAGAGGAACAAA	J09: 16180648	/	qRT-PCR for BjDFR
AGH235	GTGGACAGCTTGAGTGGGAAGATTAC	GTACTCACTCGTAGCTTCAATGTAATCAG	J15: 9091902	/	qRT-PCR for BjANS
AGH236	CTTGTAGCCATTTGGTCAA	GAGACTTGCCCAAAAGGTTCGT	J10: 14312568	/	qRT-PCR for BjUFGT
AGH237	ATACCAGGCTTGAGCATACCG	GCCAAAGAGGCCATCAGACAA	J08: 25131304	/	qRT-PCR for BjEF1
AGH195	AACTTTCCAAGCAGTTTTAAGAGTA	GACAAATTAATGAGAGAGTTTTAG	/	/	Sequencing for BjMYB113
AGH200	TCATTCAGGATTTGACTTTCAAA	GGAAAATAGAGTTTCAAACTAA	/	/	Sequencing for BjMYB113
AGH197	GAACTGTGGATATCAAACATGCAC	GGAAACCAGGGTTCTCATAGGATAC	/	/	Sequencing for BjMYB113
AGH291	TCCGGCAGCCATGGGTACCGACGAG	GATAACGACCGACCTATCTCTGTCA	/	/	Sequencing for BjMYB113
AGH292	TCTAATGGATGTCAATTCTTTTGAA	CCATTCAGTCCGAACATCATCCAGT	/	/	Sequencing for BjMYB113
AGH314	CCAACTGATACATATTTACATCAGT	AGTGAGAAGAAATCACTTCGAAAAC	/	/	Sequencing for BjMYB113
AGH201	ATGGATGATCTGTCGTATAG	CTAATCAAGCTCCCCAGTCT	/	/	Sequencing for BjMYB113
AGHP204	GAGCTCGGTACCCGGGGATCCAACTTTCCAAGCAGTTTTAA	TTACCCTCAGATCTACCATGGATTGATACAAAATTTTCTAA	/	/	For the construction of GUS activity pCAMBIA1301-GUS vector
AGHP227	AAGTTCTTCACTGTTGATACATATGATGGATGATCTGTCGTATAG	TACCCCCGGGGTCGACGGGCATATGCTAATCAAGCTCCCCAGTCT	/	/	For the construction of BjMYB113 overexpression pRI101-GFP vector
AGHP345	CTGGGGACCTGCAGGCATGCAAGCTTTTCCAAGCAGTTTTAAGAGT	GTAAAACGACGGCCAGTGCCAAGCTTAGTGAGAAGAAATCACTTCGAAA	/	/	For the construction of BjMYB113 complementary pRI101-GFP vector
